# Supplementary material for: Combined value of left ventricular ejection fraction and the Model for End-Stage Liver Disease (MELD) score for predicting mortality in patients with acute coronary syndrome who were undergoing percutaneous coronary intervention
Source: BMC Cardiovasc Disord. 2018 Mar 2;18:44. doi: 10.1186/s12872-018-0782-8 (PMC5833061; doi:10.1186/s12872-018-0782-8)
Supplement: Supplementary file 1 — Subgroup analysis according to gender (Tables S6-S8). (ZIP 27 kb) [file 12872_2018_782_MOESM1_ESM.zip]

Archive with 3 entries (3 files):
- table 6.supplR3.doc
- Table 7.supplR3.doc
- table 8.supplR3.doc
