# Supplementary material for: Combined value of left ventricular ejection fraction and the Model for End-Stage Liver Disease (MELD) score for predicting mortality in patients with acute coronary syndrome who were undergoing percutaneous coronary intervention
Source: BMC Cardiovasc Disord. 2018 Mar 2;18:44. doi: 10.1186/s12872-018-0782-8 (PMC5833061; doi:10.1186/s12872-018-0782-8)
Supplement: Supplementary file 2 — Subgroup analysis according to age (Tables S9-S11). (ZIP 27 kb) [file 12872_2018_782_MOESM2_ESM.zip]

Archive with 3 entries (3 files):
- Table 10.supplR3.doc
- Table 11.supplR3.doc
- Table 9.supplR3.doc
